# Supplementary material for: Identifying Potential Biomarkers of Prognostic Value in Colorectal Cancer via Tumor Microenvironment Data Mining
Source: Front Genet. 2022 Feb 3;12:787208. doi: 10.3389/fgene.2021.787208 (PMC8890124; doi:10.3389/fgene.2021.787208)
Supplement: Supplementary file 1 [file DataSheet1.zip › Supplementary Table.xlsx]

## Sheet: Supplementary Table S1
Supplementary Table S1: Summary of hub genes function and pathway.
Gene Set Name	# Genes in Gene Set (K)	Description	# Genes in Overlap (k)	k/K	p-value	FDR q-value
GOCC_EXTERNAL_SIDE_OF_PLASMA_MEMBRANE	394	The leaflet of the plasma membrane that faces away from the cytoplasm and any proteins embedded or anchored in it or attached to its surface. [GOC:dos, GOC:tb]	9	0.0228	3.53e-15	3.68e-11
GOCC_CELL_SURFACE	870	The external part of the cell wall and/or plasma membrane. [GOC:jl, GOC:mtg_sensu, GOC:sm]	10	0.0115	5.67e-14	2.96e-10
GOMF_CHEMOKINE_RECEPTOR_BINDING	68	Interacting selectively and non-covalently with any chemokine receptor. [GOC:ai]	6	0.0882	9.09e-14	3.16e-10
GOCC_SIDE_OF_MEMBRANE	605	A cellular component consisting of one leaflet of a membrane bilayer and any proteins embedded or anchored in it or attached to its surface. [GOC:dos]	9	0.0149	1.68e-13	4.38e-10
GOBP_REGULATION_OF_IMMUNE_SYSTEM_PROCESS	1593	Any process that modulates the frequency, rate, or extent of an immune system process. [GOC:add]	11	0.0069	4.18e-13	8.72e-10
GOBP_RESPONSE_TO_CHEMOKINE	96	Any process that results in a change in state or activity of a cell or an organism (in terms of movement, secretion, enzyme production, gene expression, etc.) as a result of a chemokine stimulus. [PMID:11113082]	6	0.0625	7.65e-13	1.33e-09
GOBP_RESPONSE_TO_CYTOKINE	1188	Any process that results in a change in state or activity of a cell or an organism (in terms of movement, secretion, enzyme production, gene expression, etc.) as a result of a cytokine stimulus. [GOC:sl]	10	0.0084	1.25e-12	1.86e-09
GOBP_CYTOKINE_MEDIATED_SIGNALING_PATHWAY	803	A series of molecular signals initiated by the binding of a cytokine to a receptor on the surface of a cell, and ending with regulation of a downstream cellular process, e.g. transcription. [GOC:mah, GOC:signaling, PMID:19295629]	9	0.0112	2.12e-12	2.77e-09
GOBP_IMMUNE_EFFECTOR_PROCESS	1296	Any process of the immune system that can potentially contribute to an immune response. [GO_REF:0000022, GOC:add, ISBN:0781735149]	10	0.0077	2.96e-12	3.42e-09
GOBP_LEUKOCYTE_MIGRATION	507	The movement of a leukocyte within or between different tissues and organs of the body. [GOC:add, ISBN:0781735149, PMID:14680625, PMID:14708592, PMID:7507411, PMID:8600538]	8	0.0158	3.53e-12	3.68e-09
GOMF_CHEMOKINE_ACTIVITY	48	The function of a family of small chemotactic cytokines; their name is derived from their ability to induce directed chemotaxis in nearby responsive cells. All chemokines possess a number of conserved cysteine residues involved in intramolecular disulfide bond formation. Some chemokines are considered pro-inflammatory and can be induced during an immune response to recruit cells of the immune sys…	5	0.1042	5.75e-12	5.44e-09
GOBP_POSITIVE_REGULATION_OF_IMMUNE_SYSTEM_PROCESS	1050	Any process that activates or increases the frequency, rate, or extent of an immune system process. [GOC:add]	9	0.0086	2.32e-11	2.01e-08
KEGG_CHEMOKINE_SIGNALING_PATHWAY	189	Chemokine signaling pathway	6	0.0317	4.74e-11	3.8e-08
HALLMARK_ALLOGRAFT_REJECTION	200	Genes up-regulated during transplant rejection.	6	0.03	6.67e-11	4.95e-08
GOBP_DEFENSE_RESPONSE	1790	Reactions, triggered in response to the presence of a foreign body or the occurrence of an injury, which result in restriction of damage to the organism attacked or prevention/recovery from the infection caused by the attack. [GOC:go_curators]	10	0.0056	7.12e-11	4.95e-08
GOBP_INFLAMMATORY_RESPONSE	773	The immediate defensive reaction (by vertebrate tissue) to infection or injury caused by chemical or physical agents. The process is characterized by local vasodilation, extravasation of plasma into intercellular spaces and accumulation of white blood cells and macrophages. [GO_REF:0000022, ISBN:0198506732]	8	0.0103	1.01e-10	6.56e-08
GOBP_MYELOID_LEUKOCYTE_MIGRATION	217	The movement of a myeloid leukocyte within or between different tissues and organs of the body. [GOC:cvs, PMID:22342843, PMID:24157461]	6	0.0276	1.09e-10	6.69e-08
GOBP_LEUKOCYTE_CHEMOTAXIS	225	The movement of a leukocyte in response to an external stimulus. [GOC:add, GOC:jl]	6	0.0267	1.36e-10	7.86e-08
GOBP_POSITIVE_REGULATION_OF_LEUKOCYTE_CHEMOTAXIS	91	Any process that activates or increases the frequency, rate, or extent of leukocyte chemotaxis. [GOC:add]	5	0.0549	1.55e-10	8.48e-08
GOBP_NEUTROPHIL_CHEMOTAXIS	102	The directed movement of a neutrophil cell, the most numerous polymorphonuclear leukocyte found in the blood, in response to an external stimulus, usually an infection or wounding. [GOC:jl, ISBN:0198506732]	5	0.049	2.76e-10	1.37e-07
